# Supplementary material for: Infectious Inflammatory Processes and the Role of Bioactive Agent Released from Imino-Chitosan Derivatives Experimental and Theoretical Aspects
Source: Polymers (Basel). 2022 Apr 30;14(9):1848. doi: 10.3390/polym14091848 (PMC9100066; doi:10.3390/polym14091848)
Supplement: Supplementary file 1 [file polymers-14-01848-s001.zip]

Archive with 1 entries (1 files):
- polymers-1622911-supplementary.pdf
